# Supplementary material for: Generic placement of the Neotropical species of “ Phragmatobia” (Erebidae, Arctiinae), with a remarkable matrivorous species from the Peruvian Andes
Source: Zookeys. 2011 Nov 24;(149):69–88. doi: 10.3897/zookeys.149.2382 (PMC3234410; doi:10.3897/zookeys.149.2382)
Supplement: XML Treatment for Phragmatobia [file zookeys.149.2382-treatment1.xml]

<!DOCTYPE tp:taxon-treatment
  PUBLIC "-//TaxonX//DTD Taxonomic Treatment Publishing DTD v0 20100105//EN" "tax-treatment-NSO.dtd">
<tp:taxon-treatment xmlns:tp="http://www.plazi.org/taxpub"><tp:treatment-meta><mixed-citation publication-type="journal"><person-group><name><surname>Schmidt</surname><given-names>B. Christian</given-names></name><name><surname>Freina</surname><given-names>Josef J. De</given-names></name></person-group><article-title>Generic placement of the Neotropical species of “
                    <italic>Phragmatobia</italic>” (Erebidae, Arctiinae),  with a remarkable matrivorous species  from the Peruvian Andes
                </article-title><source>Zookeys</source><day>24</day><month>11</month><year>2011</year><volume>2011</volume><issue>149</issue><fpage>69</fpage><lpage>88</lpage><pub-id pub-id-type="doi">10.3897/zookeys.149.2382</pub-id></mixed-citation></tp:treatment-meta><tp:nomenclature><tp:taxon-name>
                        <tp:taxon-name-part taxon-name-part-type="genus">Phragmatobia</tp:taxon-name-part>
                    <object-id xmlns:xlink="http://www.w3.org/1999/xlink" xlink:type="simple">http://species-id.net/wiki/Phragmatobia</object-id>
                    </tp:taxon-name><tp:taxon-authority>Stephens, 1828</tp:taxon-authority></tp:nomenclature><tp:treatment-sec sec-type="Type species"><title>Type species.</title><p><italic><tp:taxon-name>Phalaena fuliginosa</tp:taxon-name></italic> Linnaeus, 1758 (by monotypy).</p></tp:treatment-sec><tp:treatment-sec sec-type="Type locality"><title>Type locality.</title><p>[Europe].</p><p><italic><tp:taxon-name>Phragmatobia</tp:taxon-name></italic> includes five species distributed in the Palaearctic and Nearctic regions (including one Holarctic species, <italic><tp:taxon-name>Phragmatobia fuliginosa</tp:taxon-name></italic> (L.)), with the Neotropical species and one Asian species here transferred to other genera. As suggested by <xref ref-type="bibr" rid="B2">Forbes (1960)</xref>, <italic><tp:taxon-name>Phragmatobia</tp:taxon-name></italic> is probably most closely related to the Nearctic genus <italic><tp:taxon-name>Pyrrharctia</tp:taxon-name></italic> Packard; male genitalic and molecular characters strongly support these two as sister taxa (<xref ref-type="bibr" rid="B23">Schmidt 2007</xref>). We examined all <italic><tp:taxon-name>Phragmatobia</tp:taxon-name></italic> species, i.e. <italic><tp:taxon-name>Phragmatobia fuliginosa</tp:taxon-name></italic> (Linnaeus, 1758), <italic><tp:taxon-name>Phragmatobia amurensis</tp:taxon-name></italic> Seitz, 1910, <italic><tp:taxon-name>Phragmatobia placida</tp:taxon-name></italic> (Frivaldszky, 1835), <italic><tp:taxon-name>Phragmatobia lineata</tp:taxon-name></italic> Newman &amp; Donahue, 1966 and <italic><tp:taxon-name>Phragmatobia assimilans</tp:taxon-name></italic> Walker, 1855. Examination of the type material (BMNH) of <italic><tp:taxon-name>Phragmatobia oberthueri</tp:taxon-name></italic> Rothschild, 1910, described from Kuku-Noor, Tibet, revealed that it is a junior synonym of <italic><tp:taxon-name>Lachana alpherakii</tp:taxon-name></italic> (Grum-Grzhimailo, 1891) [<tp:taxon-name>Erebidae</tp:taxon-name>: <tp:taxon-name>Lymantriinae</tp:taxon-name>], syn. n., comb. n., a group recently revised by <xref ref-type="bibr" rid="B30">Trofimova (2008)</xref>. Two other species sometimes placed in <italic><tp:taxon-name>Phragmatobia</tp:taxon-name></italic> in the recent literature have been transferred to other genera, namely <italic><tp:taxon-name>Orontobia coelestina</tp:taxon-name></italic> Püngeler, 1904 (<xref ref-type="bibr" rid="B3">De Freina 1997</xref>) and <italic><tp:taxon-name>Epatolmis luctifera</tp:taxon-name></italic> ([Denis &amp; Schiffermüller], 1775) (<xref ref-type="bibr" rid="B12">Kôda 1988</xref>). <xref ref-type="bibr" rid="B33">Watson and Goodger (1986)</xref> placed eight Neotropical species in <italic><tp:taxon-name>Phragmatobia</tp:taxon-name></italic>, three of which were transferred to other genera by <xref ref-type="bibr" rid="B1">Ferguson (1985)</xref>. <italic><tp:taxon-name>Phragmatobia modesta</tp:taxon-name></italic> Maassen, 1890 was recently moved to <italic><tp:taxon-name>Amastus</tp:taxon-name></italic> Walker [<tp:taxon-name>Arctiini</tp:taxon-name>: <tp:taxon-name>Phaegopterina</tp:taxon-name>] by <xref ref-type="bibr" rid="B32">Vincent and Laguerre (2010)</xref>, leaving four Neotropical species that are dealt with here.</p></tp:treatment-sec><tp:treatment-sec sec-type="Diagnosis"><title>Diagnosis.</title><p><italic><tp:taxon-name>Phragmatobia</tp:taxon-name></italic> is a fairly homogeneous group characterized by the following combination of characters: male antennae simple; wings fully developed in both sexes, forewing transverse lines diffuse or absent; wing colours varying from pinkish red to dark vinaceous red with darkbrown to blackish markings. Microtymbal of metepisternum well developed (<italic><tp:taxon-name>Phragmatobia fuliginosa</tp:taxon-name></italic>) to obsolete (<italic><tp:taxon-name>Phragmatobia assimilans</tp:taxon-name></italic>). Male genitalia with apical process of valve finger-like and ovoid in cross section; clasper spade-like, oriented transverse to longitudinal axis of valve, originating from inner surface of valve and directed mesad (divided into a ventral and costal lobe in <italic><tp:taxon-name>Phragmatobia fuliginosa</tp:taxon-name></italic>); apex of aedeagus with spinose plates; paired, intersegmental coremata present between sternites 7–8. Females with ductus bursae heavily sclerotized, dorso-ventrally flattened, and nearly as wide as width of abdomen; corpus bursae globose, with two signa consisting of small flattened spicules; dorsal pheromone gland paired, each duct with 3–4 branches, the apices of which are rounded.</p></tp:treatment-sec><ref-list><ref id="B2"><mixed-citation xmlns:xlink="http://www.w3.org/1999/xlink" xlink:type="simple"><person-group><name name-style="western"><surname>Forbes</surname><given-names>WTM</given-names></name></person-group> (<year>1960</year>)<article-title> The Lepidoptera of New York and neighboring states. Part IV. Agaristidae through Nymphalidae, including butterflies.</article-title><source>Cornell University Agricultural Experiment Station Memoir </source><volume>371</volume>: <fpage>1</fpage>-<lpage>188</lpage>.</mixed-citation></ref><ref id="B23"><mixed-citation xmlns:xlink="http://www.w3.org/1999/xlink" xlink:type="simple"><person-group><name name-style="western"><surname>Schmidt</surname><given-names>BC</given-names></name></person-group> (<year>2007</year>)<source> Systematics of <italic>Grammia</italic> tiger moths (Lepidoptera: Noctuidae). Ph. D. thesis, Edmonton, Alberta: University of Alberta.</source></mixed-citation></ref><ref id="B30"><mixed-citation xmlns:xlink="http://www.w3.org/1999/xlink" xlink:type="simple"><person-group><name name-style="western"><surname>Trofimova</surname><given-names>TA</given-names></name></person-group> (<year>2008</year>)<source> Systematic notes on <italic>Dasorgyia</italic> Staudinger, 1881, <italic>Dicallomera</italic> Butler, 1881, and <italic>Lachana</italic> Moore, 1888 (Lymantriidae). Nota Lepid. 31: 273 – 291.</source></mixed-citation></ref><ref id="B3"><mixed-citation xmlns:xlink="http://www.w3.org/1999/xlink" xlink:type="simple"><person-group><name name-style="western"><surname>Freina</surname><given-names>JJ de</given-names></name></person-group> (<year>1997</year>)<article-title> Nouvelles Arctiides de la faune palearctique asiatique (Lepidoptera, Arctiidae, Arctiinae).</article-title><source>Linneana Belgica </source><volume>16</volume>: <fpage>49</fpage>-<lpage>60</lpage>.</mixed-citation></ref><ref id="B12"><mixed-citation xmlns:xlink="http://www.w3.org/1999/xlink" xlink:type="simple"><person-group><name name-style="western"><surname>Kôda</surname><given-names>N</given-names></name></person-group> (<year>1988</year>)<article-title> A generic classification of the subfamily Arctiinae of the Palaearctic and Oriental Regions based on the male and female genitalia (Lepidoptera, Arctiidae). Part II.</article-title><source>Tyô to Ga </source><volume>39</volume>: <fpage>1</fpage>-<lpage>79</lpage>.</mixed-citation></ref><ref id="B33"><mixed-citation xmlns:xlink="http://www.w3.org/1999/xlink" xlink:type="simple"><person-group><name name-style="western"><surname>Watson</surname><given-names>A</given-names></name><name name-style="western"><surname>Goodger</surname><given-names>DT</given-names></name></person-group> (<year>1986</year>)<source> Catalogue of the Neotropical tiger moths. Occasional Papers on Systematic Entomology 1–71.</source></mixed-citation></ref><ref id="B1"><mixed-citation xmlns:xlink="http://www.w3.org/1999/xlink" xlink:type="simple"><person-group><name name-style="western"><surname>Ferguson</surname><given-names>DC</given-names></name></person-group> (<year>1985</year>)<article-title> Contributions toward reclassification of the world genera of the tribe Arctiini, Part 1: Introduction and a revision of the <italic>Neoarctia</italic>-<italic>Grammia</italic> group (Lepidoptera: Arctiidae: Arctiini).</article-title><source>Entomography </source><volume>3</volume>: <fpage>181</fpage>-<lpage>275</lpage>.</mixed-citation></ref><ref id="B32"><mixed-citation xmlns:xlink="http://www.w3.org/1999/xlink" xlink:type="simple"><person-group><name name-style="western"><surname>Vincent</surname><given-names>B</given-names></name><name name-style="western"><surname>Laguerre</surname><given-names>M</given-names></name></person-group> (<year>2010</year>)<article-title> Changements nomenclaturaux en vue de l’actualisation du catalogue des Arctiinae neotropicales (Lepidoptera, Arctiidae).</article-title><source>Bulletin de la Societe Entomologique de France </source><volume>115</volume>: <fpage>175</fpage>-<lpage>184</lpage>.</mixed-citation></ref></ref-list></tp:taxon-treatment>
