# Supplementary material for: Generic placement of the Neotropical species of “ Phragmatobia” (Erebidae, Arctiinae), with a remarkable matrivorous species from the Peruvian Andes
Source: Zookeys. 2011 Nov 24;(149):69–88. doi: 10.3897/zookeys.149.2382 (PMC3234410; doi:10.3897/zookeys.149.2382)
Supplement: XML Treatment for Andesobia [file zookeys.149.2382-treatment2.xml]

<!DOCTYPE tp:taxon-treatment
  PUBLIC "-//TaxonX//DTD Taxonomic Treatment Publishing DTD v0 20100105//EN" "tax-treatment-NSO.dtd">
<tp:taxon-treatment xmlns:tp="http://www.plazi.org/taxpub"><tp:treatment-meta><mixed-citation publication-type="journal"><person-group><name><surname>Schmidt</surname><given-names>B. Christian</given-names></name><name><surname>Freina</surname><given-names>Josef J. De</given-names></name></person-group><article-title>Generic placement of the Neotropical species of “
                    <italic>Phragmatobia</italic>” (Erebidae, Arctiinae),  with a remarkable matrivorous species  from the Peruvian Andes
                </article-title><source>Zookeys</source><day>24</day><month>11</month><year>2011</year><volume>2011</volume><issue>149</issue><fpage>69</fpage><lpage>88</lpage><pub-id pub-id-type="doi">10.3897/zookeys.149.2382</pub-id></mixed-citation></tp:treatment-meta><tp:nomenclature><tp:taxon-name>
                        <tp:taxon-name-part taxon-name-part-type="genus">Andesobia</tp:taxon-name-part>
                    <object-id xmlns:xlink="http://www.w3.org/1999/xlink" xlink:type="simple">http://species-id.net/wiki/Phragmatobia</object-id>
                    <object-id xmlns:xlink="http://www.w3.org/1999/xlink" xlink:type="simple">urn:lsid:zoobank.org:act:BA7ACA8C-9856-4B81-AE99-A344DCED0CBC</object-id>
                    <object-id xmlns:xlink="http://www.w3.org/1999/xlink" xlink:type="simple">http://species-id.net/wiki/Andesobia</object-id>
                    </tp:taxon-name><tp:taxon-authority>Schmidt &amp; De Freina</tp:taxon-authority><tp:taxon-status xmlns:xlink="http://www.w3.org/1999/xlink" xlink:type="simple">gen. n.</tp:taxon-status><xref ref-type="fig" rid="F1">Figs 1–3</xref><xref ref-type="fig" rid="F2">5–10</xref><xref ref-type="fig" rid="F4">12</xref><xref ref-type="fig" rid="F5"/><xref ref-type="fig" rid="F6">18</xref></tp:nomenclature><tp:treatment-sec sec-type="Type species"><title>Type species.</title><p><italic><tp:taxon-name>Andesobia jelskii</tp:taxon-name></italic> Oberthür, 1881</p></tp:treatment-sec><tp:treatment-sec sec-type="Etymology"><title>Etymology.</title><p>The name is feminine in gender, formed by combining the words Andes and –<italic>obia</italic> from the generic name <italic><tp:taxon-name>Phragmatobia</tp:taxon-name></italic>.</p><!--PageBreak--></tp:treatment-sec><tp:treatment-sec sec-type="Diagnosis"><title>Diagnosis.</title><p><italic><tp:taxon-name>Andesobia</tp:taxon-name></italic> is related to <italic><tp:taxon-name>Patagobia</tp:taxon-name></italic>, but is distinguished by the following combination of characters: eyes reduced and ellipsoid, 1.4–1.6 × as high as wide, gena with broader unscaled area laterally; posterior antennal rami 1.2–1.5 × and anterior rami 1.1–1.5 × longer than segment length (longest anterior and posterior rami 3 × as long as segment in <italic><tp:taxon-name>Patagobia</tp:taxon-name></italic>); 2<sup>nd</sup> labial segment short and stout, 1.1 × as long as wide, 2 × longer than apical segment; thoracic collar concolourous with dorsal thoracic vestiture (contrastingly paler ochre in <italic><tp:taxon-name>Patagobia</tp:taxon-name></italic>); thoracic vestiture sparse and shaggy, compared to dense and pilose vestiture in <italic><tp:taxon-name>Patagobia</tp:taxon-name></italic>;femur and tibia very stout, 3.0–3.5 × longer than wide compared to 4.5–5.6 × in <italic><tp:taxon-name>Patagobia</tp:taxon-name></italic>; metatibia of <italic><tp:taxon-name>Andesobia</tp:taxon-name></italic> with one pair of spurs, two pairs in <italic><tp:taxon-name>Patagobia</tp:taxon-name></italic>; medial line of forewing absent in <italic><tp:taxon-name>Andesobia</tp:taxon-name></italic>, present in <italic><tp:taxon-name>Patagobia</tp:taxon-name></italic>; postmedial line never double in <italic><tp:taxon-name>Andesobia</tp:taxon-name></italic>, often double in <italic><tp:taxon-name>Patagobia</tp:taxon-name></italic>; hindwing discal spot small and sharpor absent in <italic><tp:taxon-name>Andesobia</tp:taxon-name></italic>, diffuse and more elongate in <italic><tp:taxon-name>Patagobia</tp:taxon-name></italic>. <italic><tp:taxon-name>Andesobia</tp:taxon-name></italic> is endemic to the Puna grasslands of the high Andes of Peru and Bolivia.</p></tp:treatment-sec><tp:treatment-sec sec-type="Description"><title>Description.</title><p>Male. <bold><italic>Head</italic></bold> – vestiture dark brown to black, shaggy appearance, setae long; antenna weakly bipectinate, ciliate ventrally; longest posterior rami 1.3–2.0 × segment length, longest anterior rami 1.1–1.8 × segment length; rami longest over middle third of antenna, decreasing in length toward base and apex; eye elliptical, 1.4–1.6 × as high as wide; labial palps short, not extending beyond vestiture of frons; 2<sup>nd</sup> labial segment short and stout, 1.1 × as long as wide, 2 × longer than apical segment; haustellum reduced and poorly sclerotized, presumably non-functional. <bold><italic>Thorax</italic></bold> – vestiture of vertex and ventrum of thorax black brown; tegulae and patagia black brown; legs black brown, dorsum of femur ochre or dull pinkish red, co-varying with hindwing and abdomen ground colour; apex of prothoracic tibia with two subequal, blunt, triangular projections; two meso- and metathoracic tibial spurs, posterior spur slightly longer than anterior, length of spurs approximately equal to tibial width at apex; metepisternum with rounded ridge along anterior margin, metepisternal microtymbals absent. <bold><italic>Forewing</italic></bold> – relatively small for an arctiine, forewing length 8–13 mm, elongate with apex less rounded than in <italic><tp:taxon-name>Paracles</tp:taxon-name></italic> and <italic>Spilosoma</italic>, length:width ratio averaging 2.2; ground colour ochre yellow, whitish to pinkish red or brownish grey; markings varying from obsoloete (<italic><tp:taxon-name>Andesobia jelskii</tp:taxon-name></italic>) to well defined, grey-brown transverse bands; when present, darker pattern consisting of dark-brown basal area, sub-basal band, discal spot, postmedial band and marginal band; bands occasionally confluent along anal margin; ventrally with bands obsolete except for marginal band, and with a brighter yellowish or reddish ground colour. <bold><italic>Hindwing</italic></bold> – ground colour slightly richer yellowish or reddish than forewing, with dark-brown to grey-brown marginal band, varying from nearly obsolete (reduced to intermittent diffuse spots extending from apex halfway to anal angle), to broad and diffuse over distal third of wing; brownish, crescentic discal spot small but usually well defined, sometimes absent; ventrally with dark markings less saturated. <bold><italic>Abdomen</italic></bold> – Segments A1–A3 entirely brownish black, remaining segments ochre or reddish subdorsally, with brownish-black dorsal line, widest in <italic><tp:taxon-name>Andesobia flavata</tp:taxon-name></italic>; ventrally, varying from entirely brownish black (<italic><tp:taxon-name>Andesobia sanguinea</tp:taxon-name></italic>) to black with narrow ochre border on distal margin of <!--PageBreak-->sternites (<italic><tp:taxon-name>Andesobia flavata</tp:taxon-name></italic>) or entirely ochre (<italic><tp:taxon-name>Andesobia jelskii</tp:taxon-name></italic>); coremata highly reduced to paired patches of sparse, deciduous setae. <bold><italic>Genitalia</italic></bold> – highly simplified overall with massive, triangular dorsoventrally flattened uncus characteristic of subtribe; uncus as long as width of base, broadly joined to wide, band-like tegumen; dorsal margin of tegumen caudally recurved; valve simple and digitate, lacking processes or claspers, 1–1.7 × as long as uncus-tegumen complex; vinculum semicircular, saccus v-shaped, similar in length to uncus; juxta evenly convex and hemispherical, dorsal margin slightly narrowed; aedeagus relatively large and stout, 3 × longer than wide, 1.5 × as long as width of genital capsule, curving dorsad 25–30°, proximal end approximately ⅓ narrower than apex; coecum 1/10 length of aedeagus, directed slightly ventrad; vesica directed dorso-distad, globose, finely spiculate, with small basal and poorly differentiated apical diverticulum. <bold>Female</bold> (<italic><tp:taxon-name>Andesobia jelskii</tp:taxon-name></italic> and <italic><tp:taxon-name>Andesobia sanguinea</tp:taxon-name></italic> only; female of <italic><tp:taxon-name>Andesobia boliviana</tp:taxon-name></italic> and <italic><tp:taxon-name>Andesobia flavata</tp:taxon-name></italic> unknown). <bold><italic>Head</italic></bold> – antennae 0.5 × as long as that of male, finely biserrate; proboscis atrophied; vestiture of closely appressed, ochre scales, lacking long, shaggy black scales present in males. <bold><italic>Thorax</italic></bold> – vestiture similar to that of head, notably lacking ‘shaggy’ appearance of males; legs reduced, 2/3 as long as those of male. <bold><italic>Forewing and hindwing</italic></bold> – micropterous and highly reduced, forewing 1.5–2.5 mm long, fully scaled and concoulours with dull tan colour of thorax, but without any discernible wing pattern.<bold><italic>Abdomen</italic></bold> – light ochre gray with fine, short velvety hairs, tergites well sclerotized, black, giving dorsum of abdomen appearance of a broad, black medial band; ventrally with narrower, lighter grayish-black medial band; integument broad and membranous laterally, allowing for distension caused by ova. <bold><italic>Genitalia</italic></bold> (based on <italic><tp:taxon-name>Andesobia jelskii</tp:taxon-name></italic>) – ostium and lamella antevaginalis membranous and poorly defined; lamella postvaginalis consisting of a broad, shallow sclerotized pouch; ductus bursae lightly sclerotized, dorsoventrally flattened, 2 × as long as wide; corpus bursae pear shaped, and relatively small, 2 × as longh as ductus bursae; diameter of distal, globose chamber 2 × width of ductus bursae; signum lacking; ductus seminalis wide and rugose, bulla seminalis large, diameter 1.5 × that of corpus bursae; posterior apophysis equal in length to papillae anales, anterior apophysis 0.6 × as long as papillae anales; each paired dorsal pheromone gland consisting of two tree-like subdivisions, each subdivision with 3–5 smaller diverticula.</p><fig id="F1" position="float" orientation="portrait"><label>Figures 1–4.</label><caption><p>Adult habitus of male <italic><tp:taxon-name>Andesobia</tp:taxon-name></italic> and <italic><tp:taxon-name>Patagobia</tp:taxon-name></italic> species <bold>1</bold> <italic><tp:taxon-name>Andesobia jelskii</tp:taxon-name></italic> <bold>2</bold> <italic><tp:taxon-name>Andesobia boliviana</tp:taxon-name></italic> <bold>2b</bold> <italic><tp:taxon-name>Andesobia boliviana</tp:taxon-name></italic> (holotype of <italic><tp:taxon-name>Estigmene boliviana</tp:taxon-name></italic> Gaede) <bold>3a,b</bold> <italic><tp:taxon-name>Andesobia sanguinea</tp:taxon-name></italic> <bold>4a,b,c,d</bold> <italic><tp:taxon-name>Patagobia thursbyi</tp:taxon-name></italic>.</p></caption><graphic xmlns:xlink="http://www.w3.org/1999/xlink" xlink:href="ZooKeys-149-069-g001.jpg" position="float" orientation="portrait" xlink:type="simple"/></fig><fig id="F2" position="float" orientation="portrait"><label>Figures 5–6.</label><caption><p>Adult habitus of female <bold>5</bold> <italic><tp:taxon-name>Andesobia jelskii</tp:taxon-name></italic> <bold>6</bold> <italic><tp:taxon-name>Andesobia sanguinea</tp:taxon-name></italic>.</p></caption><graphic xmlns:xlink="http://www.w3.org/1999/xlink" xlink:href="ZooKeys-149-069-g002.jpg" position="float" orientation="portrait" xlink:type="simple"/></fig></tp:treatment-sec><tp:treatment-sec sec-type="Remarks"><title>Remarks.</title><p>Structurally, <italic><tp:taxon-name>Andesobia</tp:taxon-name></italic> is quite homogeneous, the main species-level differences occuring in the length and shape of the male valve and the vesica. The highly simplified, digitate male valve and massive uncus-tegumen compex is shared with several other Neotropical genera including <italic><tp:taxon-name>Paracles</tp:taxon-name></italic>, <italic><tp:taxon-name>Patagobia</tp:taxon-name></italic>, <italic><tp:taxon-name>Caribarctia</tp:taxon-name></italic> Ferguson and <italic><tp:taxon-name>Leichosila</tp:taxon-name></italic> Schmidt. The mtDNA barcode sequence (<italic><tp:taxon-name>Andesobia jelskii</tp:taxon-name></italic>) does not provide any additional resolution of relationships within this group, with minimum pairwise distances (uncorrected) between <italic><tp:taxon-name>Andesobia</tp:taxon-name></italic>, <italic><tp:taxon-name>Paracles</tp:taxon-name></italic>, <italic><tp:taxon-name>Phragmatobia</tp:taxon-name></italic>, <italic><tp:taxon-name>Leichosila</tp:taxon-name></italic>, <italic><tp:taxon-name>Caribarctia</tp:taxon-name></italic> and <italic><tp:taxon-name>Phaos</tp:taxon-name></italic> ranged from 6–8%. Sequences for <italic><tp:taxon-name>Patagobia</tp:taxon-name></italic> were not available.</p><p>Several Andean species are superficially similar to <italic><tp:taxon-name>Andesobia</tp:taxon-name></italic> and <italic><tp:taxon-name>Patagobia</tp:taxon-name></italic>, and require comment. <italic><tp:taxon-name>Paracles herbuloti</tp:taxon-name></italic> (Toulgoët), <italic><tp:taxon-name>Paracles minuta</tp:taxon-name></italic> Becker &amp; Miller, and <italic><tp:taxon-name>Paracles diminuta</tp:taxon-name></italic> Becker &amp; Miller are small species with a simple or highly reduced<!--PageBreak--> forewing pattern. Females of all three are unknown, but the structurally similar and probably congeneric <italic><tp:taxon-name>Chilesia anguloi</tp:taxon-name></italic> Ruiz, <italic><tp:taxon-name>Chilesia rudis</tp:taxon-name></italic> (Butler) and <italic><tp:taxon-name>Chilesia watsoni</tp:taxon-name></italic> Ruiz have micropterous females (<xref ref-type="bibr" rid="B22">Ruiz 1989</xref>; <xref ref-type="bibr" rid="B31">Vargas and Parra 2003</xref>). Despite these similarities to <italic><tp:taxon-name>Andesobia</tp:taxon-name></italic> (and <italic><tp:taxon-name>Patagobia</tp:taxon-name></italic>), the broader, more rounded wings, shorter, rounder saccus, greatly elongated tegumen, very short valva, and small vesica are consistent with those of other <italic><tp:taxon-name>Paracles</tp:taxon-name></italic> species, and not with <italic><tp:taxon-name>Andesobia</tp:taxon-name></italic> or <italic><tp:taxon-name>Patagobia</tp:taxon-name></italic>.</p></tp:treatment-sec><tp:treatment-sec sec-type="Biology and distribution"><title>Biology and distribution.</title><p>Data on the biology of <italic><tp:taxon-name>Andesobia</tp:taxon-name></italic> is based primarily on <italic><tp:taxon-name>Andesobia jelskii</tp:taxon-name></italic> and is discussed in more detail under the species account below. <italic><tp:taxon-name>Andesobia</tp:taxon-name></italic> is adapted to cold-temperate alpine habitats, males flying during sunny periods and the females being micropterous. Mating and oviposition occurs inside the female cocoon. The female-biased sex ratio of the broods reared during this study may indicate that females are capable of parthenogensis, as in some other cold-adapted flightless <tp:taxon-name>Lepidoptera</tp:taxon-name> (<xref ref-type="bibr" rid="B26">Suomalainen 1962</xref>). Adults emerge during the middle of the four-month wet season in the otherwise xeric grassland habitat. <italic><tp:taxon-name>Andesobia</tp:taxon-name></italic> is endemic to the Puna grasslands of the high Andes, occuring from central Peru south to the Lake Titicaca region of southern Peru/Bolivia.</p></tp:treatment-sec><tp:treatment-sec><!--Section generated to contain objects referenced in tp:taxon-treatment.--><fig id="F4" position="float" orientation="portrait"><label>Figures 12–16.</label><caption><p><italic><tp:taxon-name>Andesobia jelskii</tp:taxon-name></italic>.<bold>12</bold> female pupa <bold>13a</bold> female, lateral aspect <bold>13b</bold> female, dorsal aspect <bold>14</bold> male <bold>15a</bold> mature larva <bold>15b</bold> mature larva, dark form <bold>16</bold> male (lower arrow) and female (upper arrow) <italic>in copulo</italic> inside coccoon of female.</p></caption><graphic xmlns:xlink="http://www.w3.org/1999/xlink" xlink:href="ZooKeys-149-069-g004.jpg" position="float" orientation="portrait" xlink:type="simple"/></fig><fig id="F5" position="float" orientation="portrait"><label>Figure 17.</label><caption><p>Habitat of <italic><tp:taxon-name>Andesobia jelskii</tp:taxon-name></italic> near the type locality, Junin region, Peru (photo J. Klir).</p></caption><graphic xmlns:xlink="http://www.w3.org/1999/xlink" xlink:href="ZooKeys-149-069-g005.jpg" position="float" orientation="portrait" xlink:type="simple"/></fig><fig id="F6" position="float" orientation="portrait"><label>Figure 18.</label><caption><p>Distribution of <italic><tp:taxon-name>Andesobia</tp:taxon-name></italic> and <italic><tp:taxon-name>Patagobia</tp:taxon-name></italic>.</p></caption><graphic xmlns:xlink="http://www.w3.org/1999/xlink" xlink:href="ZooKeys-149-069-g006.jpg" position="float" orientation="portrait" xlink:type="simple"/></fig></tp:treatment-sec><ref-list><ref id="B22"><mixed-citation xmlns:xlink="http://www.w3.org/1999/xlink" xlink:type="simple"><person-group><name name-style="western"><surname>Ruiz</surname><given-names>VH</given-names></name></person-group> (<year>1989</year>)<article-title> Revisión sistemática de la familia Arctiidae en Chile (Lepidoptera).</article-title><source>Gayana (Zoología) </source><volume>53</volume> (<issue>4</issue>): <fpage>117</fpage>-<lpage>181</lpage>.</mixed-citation></ref><ref id="B31"><mixed-citation xmlns:xlink="http://www.w3.org/1999/xlink" xlink:type="simple"><person-group><name name-style="western"><surname>Vargas</surname><given-names>HA</given-names></name><name name-style="western"><surname>Parra</surname><given-names>LE</given-names></name></person-group> (<year>2003</year>)<article-title> Descripcion de la hembra y de las estructuras genitales de <italic>Chilesia anguloi</italic> Ruiz (Lepidoptera: Arctiidae).</article-title><source>Gayana </source><volume>67</volume> (<issue>1</issue>): <fpage>122</fpage>-<lpage>125</lpage>.</mixed-citation></ref><ref id="B26"><mixed-citation xmlns:xlink="http://www.w3.org/1999/xlink" xlink:type="simple"><person-group><name name-style="western"><surname>Suomalainen</surname><given-names>E</given-names></name></person-group> (<year>1962</year>)<article-title> Significance of parthenogenesis in the evolution of insects. Ann. Rev. Ent.</article-title><volume>7</volume>: <fpage>349</fpage>-<lpage>366</lpage>. <ext-link ext-link-type="uri" xlink:href="http://dx.doi.org/10.1146/annurev.en.07.010162.002025" xlink:type="simple">doi: 10.1146/annurev.en.07.010162.002025</ext-link></mixed-citation></ref></ref-list></tp:taxon-treatment>
