# Supplementary material for: Generic placement of the Neotropical species of “ Phragmatobia” (Erebidae, Arctiinae), with a remarkable matrivorous species from the Peruvian Andes
Source: Zookeys. 2011 Nov 24;(149):69–88. doi: 10.3897/zookeys.149.2382 (PMC3234410; doi:10.3897/zookeys.149.2382)
Supplement: XML Treatment for Andesobia jelskii [file zookeys.149.2382-treatment3.xml]

<!DOCTYPE tp:taxon-treatment
  PUBLIC "-//TaxonX//DTD Taxonomic Treatment Publishing DTD v0 20100105//EN" "tax-treatment-NSO.dtd">
<tp:taxon-treatment xmlns:tp="http://www.plazi.org/taxpub"><tp:treatment-meta><mixed-citation publication-type="journal"><person-group><name><surname>Schmidt</surname><given-names>B. Christian</given-names></name><name><surname>Freina</surname><given-names>Josef J. De</given-names></name></person-group><article-title>Generic placement of the Neotropical species of “
                    <italic>Phragmatobia</italic>” (Erebidae, Arctiinae),  with a remarkable matrivorous species  from the Peruvian Andes
                </article-title><source>Zookeys</source><day>24</day><month>11</month><year>2011</year><volume>2011</volume><issue>149</issue><fpage>69</fpage><lpage>88</lpage><pub-id pub-id-type="doi">10.3897/zookeys.149.2382</pub-id></mixed-citation></tp:treatment-meta><tp:nomenclature><tp:taxon-name>
                        <tp:taxon-name-part taxon-name-part-type="genus">Andesobia</tp:taxon-name-part>
                        <tp:taxon-name-part taxon-name-part-type="species">jelskii</tp:taxon-name-part>
                    <object-id xmlns:xlink="http://www.w3.org/1999/xlink" xlink:type="simple">http://species-id.net/wiki/Andesobia_jelskii</object-id>
                    </tp:taxon-name><tp:taxon-authority>(Oberthür, 1881)</tp:taxon-authority><tp:taxon-status xmlns:xlink="http://www.w3.org/1999/xlink" xlink:type="simple">comb. n.</tp:taxon-status><xref ref-type="fig" rid="F1">Figs 1</xref><xref ref-type="fig" rid="F2">5</xref><xref ref-type="fig" rid="F4">12–16</xref><xref ref-type="fig" rid="F6">18</xref><tp:nomenclature-citation-list><tp:nomenclature-citation><tp:taxon-name>Arctia jelskii</tp:taxon-name><comment><xref ref-type="bibr" rid="B16">Oberthür 1881</xref>: 33, pl. X, f. 3. Male holotype [BMNH]. Type locality: [Peru], Junin.</comment></tp:nomenclature-citation><tp:nomenclature-citation><tp:taxon-name>Mallocephala imitatrix</tp:taxon-name><comment><xref ref-type="bibr" rid="B20">Rothschild 1922</xref>: 493, comb. n, syn. n. 16 male and 5 female syntypes [BMNH]. Type locality: Peru, Junin.</comment></tp:nomenclature-citation><tp:nomenclature-citation><tp:taxon-name>Mallocephala imitatrix</tp:taxon-name><comment> ab. <italic>griseola</italic><xref ref-type="bibr" rid="B20">Rothschild 1922</xref>: 493, comb. n, syn. n. Holotype male [BMNH]. Type locality: Peru, Junin.</comment></tp:nomenclature-citation><tp:nomenclature-citation><tp:taxon-name>Mallocephala imitatrix</tp:taxon-name><comment> ab. <italic>luteola</italic><xref ref-type="bibr" rid="B20">Rothschild 1922</xref>: 493, comb. n, syn. n. 7 female syntypes [BMNH]. Type locality: Peru, Junin.</comment></tp:nomenclature-citation></tp:nomenclature-citation-list></tp:nomenclature><tp:treatment-sec sec-type="Material examined"><title>Material examined.</title><p>We examined over 150 specimens, obtained through four successive lab-reared generations originating from Peru, Junin region, Huicuash E of Tarma, <named-content xmlns:xlink="http://www.w3.org/1999/xlink" content-type="dwc:verbatimCoordinates" xlink:type="simple">11°23'S, 75°53'W</named-content>, 4100 m. Vouchers are deposited in CDFM, ZSM, CNC, CPG, CTN. Two specimens were included for DNA barcode analysis, voucher numbers CNC LEP 68032 (no GenBank accession number available) and CNC LEP 68033 (GenBank accession # HM416594) [CNC].</p></tp:treatment-sec><tp:treatment-sec sec-type="Diagnosis and re-description"><title>Diagnosis and re-description.</title><p><italic><tp:taxon-name>Andesobia jelskii</tp:taxon-name></italic> was omitted from the catalogue of Neotropical <tp:taxon-name>Arctiinae</tp:taxon-name> (Watson and Goodger 1982), probably because <xref ref-type="bibr" rid="B8">Hampson (1901)</xref> placed it in the Palaearctic genus <italic><tp:taxon-name>Ocnogyna</tp:taxon-name></italic>. This species is most similar to <italic><tp:taxon-name>Andesobia flavata</tp:taxon-name></italic> and <italic><tp:taxon-name>Andesobia boliviana</tp:taxon-name></italic>, but lacks any trace of transverse forewing lines and has an uninterrupted ochre costal band, which is interrupted by the antemedial and <!--PageBreak-->postmedial lines in other <italic><tp:taxon-name>Andesobia</tp:taxon-name></italic> species; the hindwing marginal band has a diffuse inner border and is much wider than in other species of <italic><tp:taxon-name>Andesobia</tp:taxon-name></italic>, extending at least to the discal area. Internally, the male valve is shorter and wider, appropximately 6 × longer than the narrowest diameter compared to 6.7–8.0 × longer in <italic><tp:taxon-name>Andesobia flavata</tp:taxon-name></italic>.</p><p>A detailed morphological description is given in the generic account of <italic><tp:taxon-name>Andesobia</tp:taxon-name></italic>, and the following description addresses characters specific to <italic><tp:taxon-name>Andesobia jelskii</tp:taxon-name></italic>. <bold>Male</bold>. <bold><italic>Head</italic></bold> – antenna (<xref ref-type="fig" rid="F3">Fig. 9a</xref>) with posterior rami 1.6–1.9 × segment length, longest anterior rami 1.4–1.8 × segment length; eye elliptical, 1.4–1.6 × as high as wide. <bold><italic>Thorax</italic></bold> –vestiture and legs black brown, dorsum of femur ochre. <bold><italic>Forewing</italic></bold> – forewing length average 11 mm, range 8–12 mm; ground colour brownish grey with yellowish-ochre costal band varying to entirely dark brownish grey or plae ochre grey (type of <italic>luteola</italic>), indistinct black discal spot, other markings obsolete ventrally with paler yellowish ochre ground colour. <bold><italic>Hindwing</italic></bold> – ground colour yellowish ochre with broad, diffusely bordered grey-brown marginal band over distal third of wing, varying to entirely dark brownish grey; brownish, crescentic discal spot small but well defined; ventrally with dark markings less saturated. <bold><italic>Abdomen</italic></bold> – segments A1–A3 brownish black, remaining segments ochre subdorsally, with brownish-black dorsal line; ventrally entirely ochre. <bold><italic>Genitalia</italic></bold> (<xref ref-type="fig" rid="F3">Figs 9b,c</xref>) – valve digitate, slightly flattened laterally and narrowing slightly medially; equal in length to uncus-tegumen complex; vinculum semicircular, saccus v-shaped, similar in length to uncus; aedeagus relatively large and stout, 3 × longer than wide, 1.5<!--PageBreak--> × as long as width of genital capsule, curving dorsad 25–30°, proximal end approximately ⅓ narrower than apex; coecum 1/6–1/8 length of aedeagus, directed slightly ventrad; vesica directed dorso-distad, globose, finely spiculate, with poorly differentiated apical diverticulum. <bold>Female</bold> (<xref ref-type="fig" rid="F2">Figs 5</xref>, <xref ref-type="fig" rid="F3">10</xref>, <xref ref-type="fig" rid="F4">13, 16</xref>). Described above in the genus account for <italic><tp:taxon-name>Andesobia</tp:taxon-name></italic>; differing externally from <italic><tp:taxon-name>Andesobia sanguinea</tp:taxon-name></italic> by the lack of yellowish-orange flush present in <italic><tp:taxon-name>Andesobia sanguinea</tp:taxon-name></italic>, particuarly on the ventral and lateral surfaces of the abdomen.</p></tp:treatment-sec><tp:treatment-sec sec-type="Immature stages"><title>Immature stages.</title><p><italic>Egg</italic> – almost spherical, poles only very weakly flattened; micropyle very weakly sculptured, barely visible; ivory white changing to dark greyish white prior to hatching. <italic>Larva</italic> – 1<sup>st</sup> instar larva initially translucent white, becoming opaque white; setae black, yellow orange prior to molting. 2<sup>nd</sup> instar integument black, more densely setose than 1<sup>st</sup> instar. 3<sup>rd</sup> instar with jet black setae, except rusty brown on A2–A5; spiracles white. 4<sup>th</sup> instar (<xref ref-type="fig" rid="F4">Figs 15a, b</xref>) with verrucae more pronounced than in previous instar; setae jet black with silver sheen apically, somewhat lighter smoky grey subventrally; colour of setae polymorphic in last instar, either with A2–A5 yellowish orange and segments A6–A8 with subdorsal and lateral silvery-white setae mixed in (<xref ref-type="fig" rid="F4">Fig. 15a</xref>), or with orange setae very dark brown to black (<xref ref-type="fig" rid="F4">Fig. 15b</xref>); when mature, female larva about twice as large as male larva. <italic>Pupa</italic> – cremaster short, penicillate, head compact with short, stiff setae (<xref ref-type="fig" rid="F4">Fig. 12</xref>). Cocoon spherical to ovoid, reddish brown to dull brown, consisting of a single, thin and flimsy layer with incorporated larval setae (<xref ref-type="fig" rid="F4">Fig. 16</xref>).</p><fig id="F3" position="float" orientation="portrait"><label>Figures 7–11.</label><caption><p>Genitalic and antennal morphology of <italic><tp:taxon-name>Andesobia</tp:taxon-name></italic> and <italic><tp:taxon-name>Patagobia</tp:taxon-name></italic>. <bold>7</bold> <italic><tp:taxon-name>Andesobia sanguinea</tp:taxon-name></italic> <bold>8</bold> <italic><tp:taxon-name>Andesobia boliviana</tp:taxon-name></italic> <bold>9</bold> <italic><tp:taxon-name>Andesobia jelskii</tp:taxon-name></italic> (male) <bold>10</bold> <italic><tp:taxon-name>Andesobia jelskii</tp:taxon-name></italic> (female) <bold>11</bold> <italic><tp:taxon-name>Patagobia thursbyi</tp:taxon-name></italic>.</p></caption><graphic xmlns:xlink="http://www.w3.org/1999/xlink" xlink:href="ZooKeys-149-069-g003.jpg" position="float" orientation="portrait" xlink:type="simple"/></fig><fig id="F4" position="float" orientation="portrait"><label>Figures 12–16.</label><caption><p><italic><tp:taxon-name>Andesobia jelskii</tp:taxon-name></italic>.<bold>12</bold> female pupa <bold>13a</bold> female, lateral aspect <bold>13b</bold> female, dorsal aspect <bold>14</bold> male <bold>15a</bold> mature larva <bold>15b</bold> mature larva, dark form <bold>16</bold> male (lower arrow) and female (upper arrow) <italic>in copulo</italic> inside coccoon of female.</p></caption><graphic xmlns:xlink="http://www.w3.org/1999/xlink" xlink:href="ZooKeys-149-069-g004.jpg" position="float" orientation="portrait" xlink:type="simple"/></fig></tp:treatment-sec><tp:treatment-sec sec-type="Biology and distribution"><title>Biology and distribution.</title><p>Eggs whitish, turning dark grey three days prior to hatching, hatching in about 10 days. First instar larvae initially feed on the tissue of the dead or dying female, then leave the cocoon in search of plant material. Duration of the first instar is six days, second instar five to six days. <italic><tp:taxon-name>Taraxacum</tp:taxon-name></italic> F.H. Wigg. and lawn grass (<italic><tp:taxon-name>Poa</tp:taxon-name></italic> L.) are both acceptible food plants in captivity, suggesting that larvae are polyphagous in nature. Notably, larvae emit an unpleasant odour of decay when disturbed. In late instars, female larvae are twice as large as male larvae. During the first three instars, larvae avoided sunlight, but the last two instars showed increased tolerance to sunlight, possibly to accelerate development. Cannibalism was not observed even at higher densities. Males pupated sooner than females, but the pupal stage is shorter in females lasting only a few days, so emergence of both sexes is more or less synchronous. Cocoons (<xref ref-type="fig" rid="F4">Fig. 16</xref>) were spun between leaves of the food plants near the ground. The moths emerge in the morning, with relatively fast expansion of the wings. Females remain in the loosely-spun cocoon, and presumably emit mating pheromones from within the thin cocoon soon after emerging from the pupa, because males dig through the loose silk webbing to enter and mate inside the cocoon (<xref ref-type="fig" rid="F4">Fig. 16</xref>). The pair remains in copula for several hours, after which the male leaves the cocoon, and the female deposits about 50 eggs inside the cocoon. Males are diurnal and fly rapidly during sunny periods. Reared cohorts of <italic><tp:taxon-name>Andesobia jelskii</tp:taxon-name></italic> displayed an unequal sex ratio of about 5 female: 3 male; female microptery and a female-biased sex ratio is associated with parthenogenesis in other families (<tp:taxon-name>Heterogynidae</tp:taxon-name>, <tp:taxon-name>Psychidae</tp:taxon-name>, <tp:taxon-name>Lymantriinae</tp:taxon-name>: <italic><tp:taxon-name>Teia</tp:taxon-name></italic> Hübner), and <italic><tp:taxon-name>Andesobia</tp:taxon-name></italic> may also be capable of parthenogenesis, which has not been documented in the <tp:taxon-name>Arctiinae</tp:taxon-name>. <italic><tp:taxon-name>Andesobia jelskii</tp:taxon-name></italic> is currently known only from the Junin region of Peru (<xref ref-type="fig" rid="F5">Fig. 17</xref>), at 4100 m elevation in the Puna grassland ecoregion of the central Andes (<xref ref-type="fig" rid="F6">Fig. 18</xref>). Like other members of the genus, the flight period is early in the year (January), in the middle of the four-month wet season.</p><fig id="F5" position="float" orientation="portrait"><label>Figure 17.</label><caption><p>Habitat of <italic><tp:taxon-name>Andesobia jelskii</tp:taxon-name></italic> near the type locality, Junin region, Peru (photo J. Klir).</p></caption><graphic xmlns:xlink="http://www.w3.org/1999/xlink" xlink:href="ZooKeys-149-069-g005.jpg" position="float" orientation="portrait" xlink:type="simple"/></fig></tp:treatment-sec><tp:treatment-sec><!--Section generated to contain objects referenced in tp:taxon-treatment.--><fig id="F1" position="float" orientation="portrait"><label>Figures 1–4.</label><caption><p>Adult habitus of male <italic><tp:taxon-name>Andesobia</tp:taxon-name></italic> and <italic><tp:taxon-name>Patagobia</tp:taxon-name></italic> species <bold>1</bold> <italic><tp:taxon-name>Andesobia jelskii</tp:taxon-name></italic> <bold>2</bold> <italic><tp:taxon-name>Andesobia boliviana</tp:taxon-name></italic> <bold>2b</bold> <italic><tp:taxon-name>Andesobia boliviana</tp:taxon-name></italic> (holotype of <italic><tp:taxon-name>Estigmene boliviana</tp:taxon-name></italic> Gaede) <bold>3a,b</bold> <italic><tp:taxon-name>Andesobia sanguinea</tp:taxon-name></italic> <bold>4a,b,c,d</bold> <italic><tp:taxon-name>Patagobia thursbyi</tp:taxon-name></italic>.</p></caption><graphic xmlns:xlink="http://www.w3.org/1999/xlink" xlink:href="ZooKeys-149-069-g001.jpg" position="float" orientation="portrait" xlink:type="simple"/></fig><fig id="F2" position="float" orientation="portrait"><label>Figures 5–6.</label><caption><p>Adult habitus of female <bold>5</bold> <italic><tp:taxon-name>Andesobia jelskii</tp:taxon-name></italic> <bold>6</bold> <italic><tp:taxon-name>Andesobia sanguinea</tp:taxon-name></italic>.</p></caption><graphic xmlns:xlink="http://www.w3.org/1999/xlink" xlink:href="ZooKeys-149-069-g002.jpg" position="float" orientation="portrait" xlink:type="simple"/></fig><fig id="F6" position="float" orientation="portrait"><label>Figure 18.</label><caption><p>Distribution of <italic><tp:taxon-name>Andesobia</tp:taxon-name></italic> and <italic><tp:taxon-name>Patagobia</tp:taxon-name></italic>.</p></caption><graphic xmlns:xlink="http://www.w3.org/1999/xlink" xlink:href="ZooKeys-149-069-g006.jpg" position="float" orientation="portrait" xlink:type="simple"/></fig></tp:treatment-sec><ref-list><ref id="B16"><mixed-citation xmlns:xlink="http://www.w3.org/1999/xlink" xlink:type="simple"><person-group><name name-style="western"><surname>Oberthür</surname><given-names>C</given-names></name></person-group> (<year>1881</year>)<source> Etudes d’Entomologie (VI). 115 pp + 20 plates.</source></mixed-citation></ref><ref id="B20"><mixed-citation xmlns:xlink="http://www.w3.org/1999/xlink" xlink:type="simple"><person-group><name name-style="western"><surname>Rothschild</surname><given-names>W</given-names></name></person-group> (<year>1922</year>)<article-title> A preliminary list of the Arctiinae of Para, Brazil, and a few from other localities. Ann. Mag. nat. Hist.</article-title><volume>9</volume> (<issue>53</issue>): <fpage>457</fpage>-<lpage>494</lpage>. <ext-link ext-link-type="uri" xlink:href="http://dx.doi.org/10.1080/00222932208632699" xlink:type="simple">doi: 10.1080/00222932208632699</ext-link></mixed-citation></ref><ref id="B8"><mixed-citation xmlns:xlink="http://www.w3.org/1999/xlink" xlink:type="simple"><person-group><name name-style="western"><surname>Hampson</surname><given-names>GF</given-names></name></person-group> (<year>1901</year>)<source> Catalogue of the Arctiadae (Arctianae) and Agaristidae in the collection of the British Museum (Nat. Hist.). – Catalogus Lepidopteraorum Phalaenae of the British Museum, 3: 1–690, plates 36–54.</source></mixed-citation></ref></ref-list></tp:taxon-treatment>
