# Supplementary material for: Generic placement of the Neotropical species of “ Phragmatobia” (Erebidae, Arctiinae), with a remarkable matrivorous species from the Peruvian Andes
Source: Zookeys. 2011 Nov 24;(149):69–88. doi: 10.3897/zookeys.149.2382 (PMC3234410; doi:10.3897/zookeys.149.2382)
Supplement: XML Treatment for Andesobia flavata [file zookeys.149.2382-treatment4.xml]

<!DOCTYPE tp:taxon-treatment
  PUBLIC "-//TaxonX//DTD Taxonomic Treatment Publishing DTD v0 20100105//EN" "tax-treatment-NSO.dtd">
<tp:taxon-treatment xmlns:tp="http://www.plazi.org/taxpub"><tp:treatment-meta><mixed-citation publication-type="journal"><person-group><name><surname>Schmidt</surname><given-names>B. Christian</given-names></name><name><surname>Freina</surname><given-names>Josef J. De</given-names></name></person-group><article-title>Generic placement of the Neotropical species of “
                    <italic>Phragmatobia</italic>” (Erebidae, Arctiinae),  with a remarkable matrivorous species  from the Peruvian Andes
                </article-title><source>Zookeys</source><day>24</day><month>11</month><year>2011</year><volume>2011</volume><issue>149</issue><fpage>69</fpage><lpage>88</lpage><pub-id pub-id-type="doi">10.3897/zookeys.149.2382</pub-id></mixed-citation></tp:treatment-meta><tp:nomenclature><tp:taxon-name>
                        <tp:taxon-name-part taxon-name-part-type="genus">Andesobia</tp:taxon-name-part>
                        <tp:taxon-name-part taxon-name-part-type="species">flavata</tp:taxon-name-part>
                    <object-id xmlns:xlink="http://www.w3.org/1999/xlink" xlink:type="simple">http://species-id.net/wiki/Andesobia_flavata</object-id>
                    </tp:taxon-name><tp:taxon-authority>(Hampson, 1901)</tp:taxon-authority><tp:taxon-status xmlns:xlink="http://www.w3.org/1999/xlink" xlink:type="simple">comb. n.</tp:taxon-status><tp:nomenclature-citation-list><tp:nomenclature-citation><tp:taxon-name>Maenas flavata</tp:taxon-name><comment> Hampson, 1901: 512, pl. 51, f. 7. Male holotype [BMNH]. Type locality: Peru, Limbane [Limbani], 6000 ft.</comment></tp:nomenclature-citation></tp:nomenclature-citation-list></tp:nomenclature><tp:treatment-sec sec-type="Diagnosis"><title>Diagnosis.</title><p>Very few specimens of <italic><tp:taxon-name>Andesobia flavata</tp:taxon-name></italic> are known, and it is closely related to or conspecific with <italic><tp:taxon-name>Andesobia boliviana</tp:taxon-name></italic>. Externally, the holotype of <italic><tp:taxon-name>Andesobia flavata</tp:taxon-name></italic> differs from <italic><tp:taxon-name>Andesobia boliviana</tp:taxon-name></italic> only in having a slightly broader and more diffuse forewing marginal band, suggestive of minor intraspecific variation. However, the genitalic structure of the holotype (BMNH genitalia slide # ARCT:3421) reveals slight differences compared to <italic><tp:taxon-name>Andesobia flavata</tp:taxon-name></italic>, namely a slightly shorter, wider valve and a lack of the fine spicules present on the vesica of <italic><tp:taxon-name>Andesobia flavata</tp:taxon-name></italic>. Additional study material is needed to properly evaluate the status of these two taxa.</p><!--PageBreak--></tp:treatment-sec></tp:taxon-treatment>
