# Supplementary material for: Generic placement of the Neotropical species of “ Phragmatobia” (Erebidae, Arctiinae), with a remarkable matrivorous species from the Peruvian Andes
Source: Zookeys. 2011 Nov 24;(149):69–88. doi: 10.3897/zookeys.149.2382 (PMC3234410; doi:10.3897/zookeys.149.2382)
Supplement: XML Treatment for Andesobia boliviana [file zookeys.149.2382-treatment5.xml]

<!DOCTYPE tp:taxon-treatment
  PUBLIC "-//TaxonX//DTD Taxonomic Treatment Publishing DTD v0 20100105//EN" "tax-treatment-NSO.dtd">
<tp:taxon-treatment xmlns:tp="http://www.plazi.org/taxpub"><tp:treatment-meta><mixed-citation publication-type="journal"><person-group><name><surname>Schmidt</surname><given-names>B. Christian</given-names></name><name><surname>Freina</surname><given-names>Josef J. De</given-names></name></person-group><article-title>Generic placement of the Neotropical species of “
                    <italic>Phragmatobia</italic>” (Erebidae, Arctiinae),  with a remarkable matrivorous species  from the Peruvian Andes
                </article-title><source>Zookeys</source><day>24</day><month>11</month><year>2011</year><volume>2011</volume><issue>149</issue><fpage>69</fpage><lpage>88</lpage><pub-id pub-id-type="doi">10.3897/zookeys.149.2382</pub-id></mixed-citation></tp:treatment-meta><tp:nomenclature><tp:taxon-name>
                        <tp:taxon-name-part taxon-name-part-type="genus">Andesobia</tp:taxon-name-part>
                        <tp:taxon-name-part taxon-name-part-type="species">boliviana</tp:taxon-name-part>
                    <object-id xmlns:xlink="http://www.w3.org/1999/xlink" xlink:type="simple">http://species-id.net/wiki/Andesobia_boliviana</object-id>
                    </tp:taxon-name><tp:taxon-authority>(Gaede, 1923)</tp:taxon-authority><tp:taxon-status xmlns:xlink="http://www.w3.org/1999/xlink" xlink:type="simple">comb. n.</tp:taxon-status><xref ref-type="fig" rid="F1">Figs 2</xref><xref ref-type="fig" rid="F3">8</xref><xref ref-type="fig" rid="F6">18</xref><tp:nomenclature-citation-list><tp:nomenclature-citation><tp:taxon-name>Estigmene boliviana</tp:taxon-name><comment><xref ref-type="bibr" rid="B4">Gaede 1923</xref>: 20. Male holotype [NHMB] (<xref ref-type="fig" rid="F4">Fig. 2b</xref>). Type locality: Bolivia, La Paz.</comment></tp:nomenclature-citation><tp:nomenclature-citation><tp:taxon-name>Turuptiana flavescens</tp:taxon-name><comment><xref ref-type="bibr" rid="B21">Rothschild 1933</xref>: 188, syn. n. Male lectotype, here designated [BMNH]. Type locality: [Peru / Bolivia], Lake Titicaca.</comment></tp:nomenclature-citation></tp:nomenclature-citation-list></tp:nomenclature><tp:treatment-sec sec-type="Type material"><title>Type material.</title><p>The three examined male syntypes of <italic><tp:taxon-name>Turuptiana flavescens</tp:taxon-name></italic> exhibit variation in the extent of the forewing markings, two specimens closely approaching the appearance of the <italic><tp:taxon-name>Andesobia flavata</tp:taxon-name></italic> holotype (see also Remarks under <italic><tp:taxon-name>Andesobia flavata</tp:taxon-name></italic>). The third syntype labeled “type” with a round, red-bordered label and a blue label reading “genitalia slide no. 3422” is here designated as lectotype; it is an almost exact match to the two specimens illustrated here (<xref ref-type="fig" rid="F1">Fig. 2</xref>).</p><fig id="F6" position="float" orientation="portrait"><label>Figure 18.</label><caption><p>Distribution of <italic><tp:taxon-name>Andesobia</tp:taxon-name></italic> and <italic><tp:taxon-name>Patagobia</tp:taxon-name></italic>.</p></caption><graphic xmlns:xlink="http://www.w3.org/1999/xlink" xlink:href="ZooKeys-149-069-g006.jpg" position="float" orientation="portrait" xlink:type="simple"/></fig></tp:treatment-sec><tp:treatment-sec sec-type="Remarks"><title>Remarks.</title><p>Subsequent to its description, <italic><tp:taxon-name>Estigmene boliviana</tp:taxon-name></italic> (<xref ref-type="fig" rid="F2">Fig. 2b</xref>) disappeared from the literature. Although appearing in the print version of the Zoological Record for 1923, it is absent from the digital version of Zoological Record and the card index of the BMNH (Global Lepidoptera Names Index 2011). It was also omitted by <xref ref-type="bibr" rid="B33">Watson and Goodger (1986)</xref>. The holotype label data is as follows: “La Paz / Bolivia / 95 Garlepp”; “als Puppe / Nov. 8. larva”; “1855a”; “Coll. / Staudinger”; “Estigmene / boliviana G. / E. Rschau [Entomologische Rundschau] B40 S20.”; “Type”.</p></tp:treatment-sec><tp:treatment-sec><!--Section generated to contain objects referenced in tp:taxon-treatment.--><fig id="F1" position="float" orientation="portrait"><label>Figures 1–4.</label><caption><p>Adult habitus of male <italic><tp:taxon-name>Andesobia</tp:taxon-name></italic> and <italic><tp:taxon-name>Patagobia</tp:taxon-name></italic> species <bold>1</bold> <italic><tp:taxon-name>Andesobia jelskii</tp:taxon-name></italic> <bold>2</bold> <italic><tp:taxon-name>Andesobia boliviana</tp:taxon-name></italic> <bold>2b</bold> <italic><tp:taxon-name>Andesobia boliviana</tp:taxon-name></italic> (holotype of <italic><tp:taxon-name>Estigmene boliviana</tp:taxon-name></italic> Gaede) <bold>3a,b</bold> <italic><tp:taxon-name>Andesobia sanguinea</tp:taxon-name></italic> <bold>4a,b,c,d</bold> <italic><tp:taxon-name>Patagobia thursbyi</tp:taxon-name></italic>.</p></caption><graphic xmlns:xlink="http://www.w3.org/1999/xlink" xlink:href="ZooKeys-149-069-g001.jpg" position="float" orientation="portrait" xlink:type="simple"/></fig><fig id="F3" position="float" orientation="portrait"><label>Figures 7–11.</label><caption><p>Genitalic and antennal morphology of <italic><tp:taxon-name>Andesobia</tp:taxon-name></italic> and <italic><tp:taxon-name>Patagobia</tp:taxon-name></italic>. <bold>7</bold> <italic><tp:taxon-name>Andesobia sanguinea</tp:taxon-name></italic> <bold>8</bold> <italic><tp:taxon-name>Andesobia boliviana</tp:taxon-name></italic> <bold>9</bold> <italic><tp:taxon-name>Andesobia jelskii</tp:taxon-name></italic> (male) <bold>10</bold> <italic><tp:taxon-name>Andesobia jelskii</tp:taxon-name></italic> (female) <bold>11</bold> <italic><tp:taxon-name>Patagobia thursbyi</tp:taxon-name></italic>.</p></caption><graphic xmlns:xlink="http://www.w3.org/1999/xlink" xlink:href="ZooKeys-149-069-g003.jpg" position="float" orientation="portrait" xlink:type="simple"/></fig><fig id="F4" position="float" orientation="portrait"><label>Figures 12–16.</label><caption><p><italic><tp:taxon-name>Andesobia jelskii</tp:taxon-name></italic>.<bold>12</bold> female pupa <bold>13a</bold> female, lateral aspect <bold>13b</bold> female, dorsal aspect <bold>14</bold> male <bold>15a</bold> mature larva <bold>15b</bold> mature larva, dark form <bold>16</bold> male (lower arrow) and female (upper arrow) <italic>in copulo</italic> inside coccoon of female.</p></caption><graphic xmlns:xlink="http://www.w3.org/1999/xlink" xlink:href="ZooKeys-149-069-g004.jpg" position="float" orientation="portrait" xlink:type="simple"/></fig><fig id="F2" position="float" orientation="portrait"><label>Figures 5–6.</label><caption><p>Adult habitus of female <bold>5</bold> <italic><tp:taxon-name>Andesobia jelskii</tp:taxon-name></italic> <bold>6</bold> <italic><tp:taxon-name>Andesobia sanguinea</tp:taxon-name></italic>.</p></caption><graphic xmlns:xlink="http://www.w3.org/1999/xlink" xlink:href="ZooKeys-149-069-g002.jpg" position="float" orientation="portrait" xlink:type="simple"/></fig></tp:treatment-sec><ref-list><ref id="B4"><mixed-citation xmlns:xlink="http://www.w3.org/1999/xlink" xlink:type="simple"><person-group><name name-style="western"><surname>Gaede</surname><given-names>M</given-names></name></person-group> (<year>1923</year>)<article-title> Alte und neue Arctiinae des Berliner Zoologischen Museums.</article-title><source>Entomologische Rundschau </source><volume>40</volume>: <fpage>19</fpage>-<lpage>20</lpage>.</mixed-citation></ref><ref id="B21"><mixed-citation xmlns:xlink="http://www.w3.org/1999/xlink" xlink:type="simple"><person-group><name name-style="western"><surname>Rothschild</surname><given-names>W</given-names></name></person-group> (<year>1933</year>)<article-title> New species and subspecies of Arctiinae. Ann. Mag. Nat. Hist.</article-title><volume>11</volume> (<issue>62</issue>): <fpage>167</fpage>-<lpage>198</lpage>. <ext-link ext-link-type="uri" xlink:href="http://dx.doi.org/10.1080/00222933308673642" xlink:type="simple">doi: 10.1080/00222933308673642</ext-link></mixed-citation></ref><ref id="B33"><mixed-citation xmlns:xlink="http://www.w3.org/1999/xlink" xlink:type="simple"><person-group><name name-style="western"><surname>Watson</surname><given-names>A</given-names></name><name name-style="western"><surname>Goodger</surname><given-names>DT</given-names></name></person-group> (<year>1986</year>)<source> Catalogue of the Neotropical tiger moths. Occasional Papers on Systematic Entomology 1–71.</source></mixed-citation></ref></ref-list></tp:taxon-treatment>
