# Supplementary material for: Generic placement of the Neotropical species of “ Phragmatobia” (Erebidae, Arctiinae), with a remarkable matrivorous species from the Peruvian Andes
Source: Zookeys. 2011 Nov 24;(149):69–88. doi: 10.3897/zookeys.149.2382 (PMC3234410; doi:10.3897/zookeys.149.2382)
Supplement: XML Treatment for Andesobia sanguinea [file zookeys.149.2382-treatment6.xml]

<!DOCTYPE tp:taxon-treatment
  PUBLIC "-//TaxonX//DTD Taxonomic Treatment Publishing DTD v0 20100105//EN" "tax-treatment-NSO.dtd">
<tp:taxon-treatment xmlns:tp="http://www.plazi.org/taxpub"><tp:treatment-meta><mixed-citation publication-type="journal"><person-group><name><surname>Schmidt</surname><given-names>B. Christian</given-names></name><name><surname>Freina</surname><given-names>Josef J. De</given-names></name></person-group><article-title>Generic placement of the Neotropical species of “
                    <italic>Phragmatobia</italic>” (Erebidae, Arctiinae),  with a remarkable matrivorous species  from the Peruvian Andes
                </article-title><source>Zookeys</source><day>24</day><month>11</month><year>2011</year><volume>2011</volume><issue>149</issue><fpage>69</fpage><lpage>88</lpage><pub-id pub-id-type="doi">10.3897/zookeys.149.2382</pub-id></mixed-citation></tp:treatment-meta><tp:nomenclature><tp:taxon-name>
                        <tp:taxon-name-part taxon-name-part-type="genus">Andesobia</tp:taxon-name-part>
                        <tp:taxon-name-part taxon-name-part-type="species">sanguinea</tp:taxon-name-part>
                    <object-id xmlns:xlink="http://www.w3.org/1999/xlink" xlink:type="simple">http://species-id.net/wiki/Andesobia_sanguinea</object-id>
                    </tp:taxon-name><tp:taxon-authority>(Hampson, 1907)</tp:taxon-authority><tp:taxon-status xmlns:xlink="http://www.w3.org/1999/xlink" xlink:type="simple">comb. n.</tp:taxon-status><xref ref-type="fig" rid="F1">Figs 3</xref><xref ref-type="fig" rid="F2">6</xref><xref ref-type="fig" rid="F3">7</xref><xref ref-type="fig" rid="F6">18</xref><tp:nomenclature-citation-list><tp:nomenclature-citation><tp:taxon-name>Turuptiana sanguinea</tp:taxon-name><comment> Hampson, 1907: 238. Type locality: Bolivia, La Paz, 9000’. Male lectotype, here designated [BMNH].</comment></tp:nomenclature-citation></tp:nomenclature-citation-list></tp:nomenclature><tp:treatment-sec sec-type="Type material"><title>Type material.</title><p><xref ref-type="bibr" rid="B9">Hampson (1907)</xref> based his description on what he believed to be a male and a female, but both specimens (BMNH) are males. One syntype is in rather poor condition with rubbed, partially broken wings, lacking antennae and abdomen. The second syntype, in excellent condition, labeled “Type” with a round, red-bordered label and a blue label reading “genitalia slide no. 3423” is here designated as lectotype to ensure the stability of the name.</p></tp:treatment-sec><tp:treatment-sec sec-type="Diagnosis"><title>Diagnosis.</title><p><italic><tp:taxon-name>Andesobia sanguinea</tp:taxon-name></italic> is the only member of the genus with red colouration, prevalent on the hindwing and often the forewing, the latter varying from whitish pink (<xref ref-type="fig" rid="F1">Fig. 3a</xref>) to whitish tan (<xref ref-type="fig" rid="F1">Fig. 3b</xref>). Females are micropterous and are similar to <italic><tp:taxon-name>Andesobia jelskii</tp:taxon-name></italic>, but with a more yellowish colour (<xref ref-type="fig" rid="F2">Fig. 6</xref>). The biology is unknown. It appears to be sympatric with <italic><tp:taxon-name>Andesobia boliviana</tp:taxon-name></italic>, and is known only from the Lake Titicaca region (<xref ref-type="fig" rid="F6">Fig. 18</xref>).</p></tp:treatment-sec><tp:treatment-sec><!--Section generated to contain objects referenced in tp:taxon-treatment.--><fig id="F1" position="float" orientation="portrait"><label>Figures 1–4.</label><caption><p>Adult habitus of male <italic><tp:taxon-name>Andesobia</tp:taxon-name></italic> and <italic><tp:taxon-name>Patagobia</tp:taxon-name></italic> species <bold>1</bold> <italic><tp:taxon-name>Andesobia jelskii</tp:taxon-name></italic> <bold>2</bold> <italic><tp:taxon-name>Andesobia boliviana</tp:taxon-name></italic> <bold>2b</bold> <italic><tp:taxon-name>Andesobia boliviana</tp:taxon-name></italic> (holotype of <italic><tp:taxon-name>Estigmene boliviana</tp:taxon-name></italic> Gaede) <bold>3a,b</bold> <italic><tp:taxon-name>Andesobia sanguinea</tp:taxon-name></italic> <bold>4a,b,c,d</bold> <italic><tp:taxon-name>Patagobia thursbyi</tp:taxon-name></italic>.</p></caption><graphic xmlns:xlink="http://www.w3.org/1999/xlink" xlink:href="ZooKeys-149-069-g001.jpg" position="float" orientation="portrait" xlink:type="simple"/></fig><fig id="F2" position="float" orientation="portrait"><label>Figures 5–6.</label><caption><p>Adult habitus of female <bold>5</bold> <italic><tp:taxon-name>Andesobia jelskii</tp:taxon-name></italic> <bold>6</bold> <italic><tp:taxon-name>Andesobia sanguinea</tp:taxon-name></italic>.</p></caption><graphic xmlns:xlink="http://www.w3.org/1999/xlink" xlink:href="ZooKeys-149-069-g002.jpg" position="float" orientation="portrait" xlink:type="simple"/></fig><fig id="F3" position="float" orientation="portrait"><label>Figures 7–11.</label><caption><p>Genitalic and antennal morphology of <italic><tp:taxon-name>Andesobia</tp:taxon-name></italic> and <italic><tp:taxon-name>Patagobia</tp:taxon-name></italic>. <bold>7</bold> <italic><tp:taxon-name>Andesobia sanguinea</tp:taxon-name></italic> <bold>8</bold> <italic><tp:taxon-name>Andesobia boliviana</tp:taxon-name></italic> <bold>9</bold> <italic><tp:taxon-name>Andesobia jelskii</tp:taxon-name></italic> (male) <bold>10</bold> <italic><tp:taxon-name>Andesobia jelskii</tp:taxon-name></italic> (female) <bold>11</bold> <italic><tp:taxon-name>Patagobia thursbyi</tp:taxon-name></italic>.</p></caption><graphic xmlns:xlink="http://www.w3.org/1999/xlink" xlink:href="ZooKeys-149-069-g003.jpg" position="float" orientation="portrait" xlink:type="simple"/></fig><fig id="F6" position="float" orientation="portrait"><label>Figure 18.</label><caption><p>Distribution of <italic><tp:taxon-name>Andesobia</tp:taxon-name></italic> and <italic><tp:taxon-name>Patagobia</tp:taxon-name></italic>.</p></caption><graphic xmlns:xlink="http://www.w3.org/1999/xlink" xlink:href="ZooKeys-149-069-g006.jpg" position="float" orientation="portrait" xlink:type="simple"/></fig></tp:treatment-sec><ref-list><ref id="B9"><mixed-citation xmlns:xlink="http://www.w3.org/1999/xlink" xlink:type="simple"><person-group><name name-style="western"><surname>Hampson</surname><given-names>GF</given-names></name></person-group> (<year>1907</year>)<source> Descriptions of new genera and species of Arctiadae, Agaristidae, and Noctuidae. Ann. Mag. nat. Hist. (7) 19: 221–258. </source><ext-link ext-link-type="uri" xlink:href="http://dx.doi.org/10.1080/00222930709487261" xlink:type="simple">doi: 10.1080/00222930709487261</ext-link></mixed-citation></ref></ref-list></tp:taxon-treatment>
