# Supplementary material for: Generic placement of the Neotropical species of “ Phragmatobia” (Erebidae, Arctiinae), with a remarkable matrivorous species from the Peruvian Andes
Source: Zookeys. 2011 Nov 24;(149):69–88. doi: 10.3897/zookeys.149.2382 (PMC3234410; doi:10.3897/zookeys.149.2382)
Supplement: XML Treatment for Patagobia [file zookeys.149.2382-treatment7.xml]

<!DOCTYPE tp:taxon-treatment
  PUBLIC "-//TaxonX//DTD Taxonomic Treatment Publishing DTD v0 20100105//EN" "tax-treatment-NSO.dtd">
<tp:taxon-treatment xmlns:tp="http://www.plazi.org/taxpub"><tp:treatment-meta><mixed-citation publication-type="journal"><person-group><name><surname>Schmidt</surname><given-names>B. Christian</given-names></name><name><surname>Freina</surname><given-names>Josef J. De</given-names></name></person-group><article-title>Generic placement of the Neotropical species of “
                    <italic>Phragmatobia</italic>” (Erebidae, Arctiinae),  with a remarkable matrivorous species  from the Peruvian Andes
                </article-title><source>Zookeys</source><day>24</day><month>11</month><year>2011</year><volume>2011</volume><issue>149</issue><fpage>69</fpage><lpage>88</lpage><pub-id pub-id-type="doi">10.3897/zookeys.149.2382</pub-id></mixed-citation></tp:treatment-meta><tp:nomenclature><tp:taxon-name>
                        <tp:taxon-name-part taxon-name-part-type="genus">Patagobia</tp:taxon-name-part>
                    <object-id xmlns:xlink="http://www.w3.org/1999/xlink" xlink:type="simple">urn:lsid:zoobank.org:act:AE8678AA-E7C1-4A86-8C25-7E539E5998DB</object-id>
                    <object-id xmlns:xlink="http://www.w3.org/1999/xlink" xlink:type="simple">http://species-id.net/wiki/Patagobia</object-id>
                    </tp:taxon-name><tp:taxon-authority>Schmidt &amp; De Freina</tp:taxon-authority><tp:taxon-status xmlns:xlink="http://www.w3.org/1999/xlink" xlink:type="simple">gen. n.</tp:taxon-status></tp:nomenclature><tp:treatment-sec sec-type="Type species"><title>Type species.</title><p><italic><tp:taxon-name>Turuptiana thursbyi</tp:taxon-name></italic> Rothschild, 1910.</p></tp:treatment-sec><tp:treatment-sec sec-type="Etymology"><title>Etymology.</title><p>The name is derived from a combination of the words Patagonia and <italic><tp:taxon-name>Phragmatobia</tp:taxon-name></italic>.</p></tp:treatment-sec><tp:treatment-sec sec-type="Diagnosis"><title>Diagnosis.</title><p>Although <italic><tp:taxon-name>Patagobia</tp:taxon-name></italic> shows similarities to the Holarctic <italic><tp:taxon-name>Phragmatobia</tp:taxon-name></italic> in some external aspects, it differs in having longer, symmetrical rami of the male antenna, ochre thoracic collar, lack of a male clasper, pale tan forewing pattern (usually), and a restricted distribution to the Chilean Andes of South America. The wing colour and pattern is also similar to <italic><tp:taxon-name>Andesobia</tp:taxon-name></italic>, but structurally <italic><tp:taxon-name>Patagobia</tp:taxon-name></italic> has a more robust build with denser thoracic vestiture, equally long posterior and anterior male antennal rami (anterior rami shorter than posterior in <italic><tp:taxon-name>Andesobia</tp:taxon-name></italic>), male antennal rami up to 3 × longer than antennal segment length (up to 2 × in <italic><tp:taxon-name>Andesobia</tp:taxon-name></italic>); 2<sup>nd</sup> labial segment elongate, 1.8 × as long as wide, 1.5 × longer than apical segment; thoracic collar contrastingly paler ochre (conconcolourous with dorsal thoracic vestiture in <italic><tp:taxon-name>Andesobia</tp:taxon-name></italic>); thoracic vestiture dense and pilose (sparse and shaggy in <italic><tp:taxon-name>Andesobia</tp:taxon-name></italic>);femur and tibia elongate, 4.5–5.6 × longer than wide (very stout, 3.0–3.5 × longer than wide in <italic><tp:taxon-name>Andesobia</tp:taxon-name></italic>); metatibia with two pairs of spurs (one pair in <italic><tp:taxon-name>Andesobia</tp:taxon-name></italic>); forewing medial line present (absent in <italic><tp:taxon-name>Andesobia</tp:taxon-name></italic>); postmedial line usually double (absent in <italic><tp:taxon-name>Andesobia</tp:taxon-name></italic>); hindwing discal spot diffuse and elongate (sharp or absent in <italic><tp:taxon-name>Andesobia</tp:taxon-name></italic>). The male coremata betwen the 7<sup>th</sup> and 8<sup>th</sup> sternite are moderately developed in <italic><tp:taxon-name>Patagobia</tp:taxon-name></italic>, very reduced in <italic><tp:taxon-name>Andesobia</tp:taxon-name></italic>.</p></tp:treatment-sec><tp:treatment-sec sec-type="Description"><title>Description.</title><p>Male (female unknown). <bold><italic>Head</italic></bold> – vestiture dark brown to black, setae long; antenna bipectinate, ciliate ventrally; longest posterior rami 1.5–3.0 × segment length, longest anterior rami 1.1–3.0 × segment length; rami longest over middle third of antenna, decreasing in length toward base and apex; eye elliptical, 1.2–1.5 × as high as wide; labial palp short, not extending beyond vestiture of frons; haustellum reduced and poorly sclerotized, presumably nonfunctional. <bold><italic>Thorax</italic></bold> – vestiture of vertex and ventrum of thorax black brown; tegulae entirely black brown or black brown edged with yellowish brown; patagia yellowish brown or rarely black brown; leg vestiture brownish ochre, dorsum of femur yellow or red, co-varying with hindwing and abdomen ground colour; apex of prothoracic tibia with two subequal, blunt, triangular projections; mesotibia with two apical and two subapical spurs, length of apical spurs 1.5 × and supapical spurs 0.6 × tibial width at apex; two metatibial spurs, posterior spur slightly longer than anterior; metepisternum lacking microtymbals. <bold><italic>Forewings</italic></bold> – forewing length 12.9–13.2 mm (mean 13.1 mm; <italic>n</italic> = 4), length:width ratio averaging 2.1; ground colour pale ochre yellow but with broad, sometimes entirely confluent dark-brown transverse bands (<xref ref-type="fig" rid="F1">Fig. 4c</xref>); pattern elements consisting of dark basal area and sinuous, diffuse dark-brown transverse lines (<xref ref-type="fig" rid="F1">Fig. 4a</xref>) discal spot indistinct dorsally, but well defined ventrally; ventrally with bands obsolete except for marginal band. <bold><italic>Hindwing</italic></bold> – ground colour pinkish red or rarely yellow (<xref ref-type="fig" rid="F1">Fig. 4d</xref>)<!--PageBreak-->, with broad dark-brown marginal and costal band; well-defined brown, crescentic discal spot; similar ventrally but with discal spot better defined. <bold><italic>Abdomen</italic></bold> – Vestiture brownish black and pinkish red or yellow subdorsdally, ventrally with segmental margins yellowish ochre; abdomen entirely dark brown in melanic specimens (<xref ref-type="fig" rid="F1">Fig. 4c</xref>). Coremata between sternites 7–8 in shallow pockets, scent scales approximately 0.5 × as long as sternite length. <bold><italic>Genitalia</italic></bold> – highly simplified, with large, triangular, dorsoventrally flattened uncus characteristic of subtribe; uncus 1.5 × longer than width of base, broadly joined to wide, band-like tegumen; dorsal margin of tegumen caudally recurved; valve simple and digitate, lacking processes or claspers, 1.5 × as long as uncus-tegumen complex; vinculum semicircular, saccus v-shaped, similar in length to uncus; aedeagus large, 5–6 × longer than wide, 2 × as long as width of genital capsule, curving dorsad slightly; coecum 1/10 length of aedeagus, directed slightly ventrad; vesica extremely large, diameter when inflated 2 × that of genital capsule; vesica directed right-laterad, globose, finely spiculate, with poorly differentiated basal chamber and large apical chamber (<xref ref-type="fig" rid="F3">Fig. 11b</xref>).</p></tp:treatment-sec><tp:treatment-sec><!--Section generated to contain objects referenced in tp:taxon-treatment.--><fig id="F1" position="float" orientation="portrait"><label>Figures 1–4.</label><caption><p>Adult habitus of male <italic><tp:taxon-name>Andesobia</tp:taxon-name></italic> and <italic><tp:taxon-name>Patagobia</tp:taxon-name></italic> species <bold>1</bold> <italic><tp:taxon-name>Andesobia jelskii</tp:taxon-name></italic> <bold>2</bold> <italic><tp:taxon-name>Andesobia boliviana</tp:taxon-name></italic> <bold>2b</bold> <italic><tp:taxon-name>Andesobia boliviana</tp:taxon-name></italic> (holotype of <italic><tp:taxon-name>Estigmene boliviana</tp:taxon-name></italic> Gaede) <bold>3a,b</bold> <italic><tp:taxon-name>Andesobia sanguinea</tp:taxon-name></italic> <bold>4a,b,c,d</bold> <italic><tp:taxon-name>Patagobia thursbyi</tp:taxon-name></italic>.</p></caption><graphic xmlns:xlink="http://www.w3.org/1999/xlink" xlink:href="ZooKeys-149-069-g001.jpg" position="float" orientation="portrait" xlink:type="simple"/></fig><fig id="F3" position="float" orientation="portrait"><label>Figures 7–11.</label><caption><p>Genitalic and antennal morphology of <italic><tp:taxon-name>Andesobia</tp:taxon-name></italic> and <italic><tp:taxon-name>Patagobia</tp:taxon-name></italic>. <bold>7</bold> <italic><tp:taxon-name>Andesobia sanguinea</tp:taxon-name></italic> <bold>8</bold> <italic><tp:taxon-name>Andesobia boliviana</tp:taxon-name></italic> <bold>9</bold> <italic><tp:taxon-name>Andesobia jelskii</tp:taxon-name></italic> (male) <bold>10</bold> <italic><tp:taxon-name>Andesobia jelskii</tp:taxon-name></italic> (female) <bold>11</bold> <italic><tp:taxon-name>Patagobia thursbyi</tp:taxon-name></italic>.</p></caption><graphic xmlns:xlink="http://www.w3.org/1999/xlink" xlink:href="ZooKeys-149-069-g003.jpg" position="float" orientation="portrait" xlink:type="simple"/></fig></tp:treatment-sec></tp:taxon-treatment>
