# Supplementary material for: Generic placement of the Neotropical species of “ Phragmatobia” (Erebidae, Arctiinae), with a remarkable matrivorous species from the Peruvian Andes
Source: Zookeys. 2011 Nov 24;(149):69–88. doi: 10.3897/zookeys.149.2382 (PMC3234410; doi:10.3897/zookeys.149.2382)
Supplement: XML Treatment for Patagobia thursbyi [file zookeys.149.2382-treatment8.xml]

<!DOCTYPE tp:taxon-treatment
  PUBLIC "-//TaxonX//DTD Taxonomic Treatment Publishing DTD v0 20100105//EN" "tax-treatment-NSO.dtd">
<tp:taxon-treatment xmlns:tp="http://www.plazi.org/taxpub"><tp:treatment-meta><mixed-citation publication-type="journal"><person-group><name><surname>Schmidt</surname><given-names>B. Christian</given-names></name><name><surname>Freina</surname><given-names>Josef J. De</given-names></name></person-group><article-title>Generic placement of the Neotropical species of “
                    <italic>Phragmatobia</italic>” (Erebidae, Arctiinae),  with a remarkable matrivorous species  from the Peruvian Andes
                </article-title><source>Zookeys</source><day>24</day><month>11</month><year>2011</year><volume>2011</volume><issue>149</issue><fpage>69</fpage><lpage>88</lpage><pub-id pub-id-type="doi">10.3897/zookeys.149.2382</pub-id></mixed-citation></tp:treatment-meta><tp:nomenclature><tp:taxon-name>
                        <tp:taxon-name-part taxon-name-part-type="genus">Patagobia</tp:taxon-name-part>
                        <tp:taxon-name-part taxon-name-part-type="species">thursbyi</tp:taxon-name-part>
                    <object-id xmlns:xlink="http://www.w3.org/1999/xlink" xlink:type="simple">http://species-id.net/wiki/Patagobia_thursbyi</object-id>
                    </tp:taxon-name><tp:taxon-authority>(Rothschild)</tp:taxon-authority><tp:taxon-status xmlns:xlink="http://www.w3.org/1999/xlink" xlink:type="simple">comb. n.</tp:taxon-status><tp:nomenclature-citation-list><tp:nomenclature-citation><tp:taxon-name>Turuptiana thursbyi</tp:taxon-name><comment><xref ref-type="bibr" rid="B19">Rothschild 1910</xref>: 176, comb. n. Five male syntypes (BMNH). Type locality: [<tp:taxon-name>Argentina</tp:taxon-name>], Patagonia, Chubut, Valley de Lago Blanco.</comment></tp:nomenclature-citation><tp:nomenclature-citation><tp:taxon-name>Phragmatobia thursbyi pluto</tp:taxon-name><comment> Toulgoët, 1987: 241, syn. n.</comment></tp:nomenclature-citation></tp:nomenclature-citation-list></tp:nomenclature><tp:treatment-sec sec-type="Type material"><title>Type material.</title><p>Male holotype (ZMUC). Type locality: Argentina, Rio Negro, San Carlos de Bariloche, Colonia Suiza, 810 m.</p></tp:treatment-sec><tp:treatment-sec sec-type="Diagnosis"><title>Diagnosis.</title><p>The taxon <italic>pluto</italic> Toulgoët has been treated as a subspecies distinct from nominate <italic>thursbyi</italic> based on the nearly unicolourous forewing, resulting from the confluence of the transverse bands. Genitalic structure of both taxa is identical (<xref ref-type="bibr" rid="B28">Toulgoët 1987</xref>). Examination of series of specimens from a single locality (<xref ref-type="fig" rid="F1">Fig. 4b-d</xref>) shows that there is considerable variation in the extent of forewing banding, and also in the hindwing ground colour. We therefore treat <italic>pluto</italic> as a synonym of nominate <italic><tp:taxon-name>Patagobia thursbyi</tp:taxon-name></italic>.</p></tp:treatment-sec><tp:treatment-sec sec-type="Remarks"><title>Remarks.</title><p>No detailed habitat information is available for <italic><tp:taxon-name>Patagobia thursbyi</tp:taxon-name></italic>, but locality information shows that it occurs from about 800 m elevation at the southern range edge (46°S) to 2700 m farther north (33°S), corresponding to temperate montane woodlands and grasslands of Patagonia. This region is well known for its high level of endemic species, and circumantarctic tree genera such as <italic><tp:taxon-name>Araucaria</tp:taxon-name></italic> Juss. and<!--PageBreak--><!--PageBreak--> <italic><tp:taxon-name>Nothofagus</tp:taxon-name></italic> Blume (<xref ref-type="bibr" rid="B34">World Wildlife Fund 2001</xref>). Examined specimens and literature records (<xref ref-type="fig" rid="F6">Fig. 18</xref>) are as follows <bold>Chile -</bold> Malleco Prov.: Cordillera las Raices, Lonquimay, 1050 m (CNC, ZSM); La Fusta, 1200 m (CNC, ZSM); Cordillera Lonquimay, Icalama 1000 m (AMNH, ZSM); Termas de Rio Blanco (<xref ref-type="bibr" rid="B22">Ruiz 1989</xref>, ZSM); Cautin region (<xref ref-type="bibr" rid="B22">Ruiz 1989</xref>); Nuble Prov.: Chillan, (<xref ref-type="bibr" rid="B22">Ruiz 1989</xref>); Santiago: Cantillana [highlands], [Laguna de] Aculeo (<xref ref-type="bibr" rid="B28">Toulgoët 1987</xref>). <bold>Argentina</bold> - Chubut Prov.: Valle del Lago Blanco (BMNH, ZSM); Neuquen Prov.: Pampa Tromen, Huayilon (<xref ref-type="bibr" rid="B22">Ruiz 1989</xref>, ZSM); San Martin de los Andes (ZSM); Aluminé, 1200 m (<xref ref-type="bibr" rid="B28">Toulgoët 1987</xref>); Rio Negro Prov.: San Carlos de Bariloche, Colonia Suisa, 810 m (<xref ref-type="bibr" rid="B28">Toulgoët 1987</xref>, ZSM); Paso Flores (ZSM); Mendoza region, 2750 m (<xref ref-type="bibr" rid="B28">Toulgoët 1987</xref>).</p></tp:treatment-sec><tp:treatment-sec><!--Section generated to contain objects referenced in tp:taxon-treatment.--><fig id="F1" position="float" orientation="portrait"><label>Figures 1–4.</label><caption><p>Adult habitus of male <italic><tp:taxon-name>Andesobia</tp:taxon-name></italic> and <italic><tp:taxon-name>Patagobia</tp:taxon-name></italic> species <bold>1</bold> <italic><tp:taxon-name>Andesobia jelskii</tp:taxon-name></italic> <bold>2</bold> <italic><tp:taxon-name>Andesobia boliviana</tp:taxon-name></italic> <bold>2b</bold> <italic><tp:taxon-name>Andesobia boliviana</tp:taxon-name></italic> (holotype of <italic><tp:taxon-name>Estigmene boliviana</tp:taxon-name></italic> Gaede) <bold>3a,b</bold> <italic><tp:taxon-name>Andesobia sanguinea</tp:taxon-name></italic> <bold>4a,b,c,d</bold> <italic><tp:taxon-name>Patagobia thursbyi</tp:taxon-name></italic>.</p></caption><graphic xmlns:xlink="http://www.w3.org/1999/xlink" xlink:href="ZooKeys-149-069-g001.jpg" position="float" orientation="portrait" xlink:type="simple"/></fig><fig id="F6" position="float" orientation="portrait"><label>Figure 18.</label><caption><p>Distribution of <italic><tp:taxon-name>Andesobia</tp:taxon-name></italic> and <italic><tp:taxon-name>Patagobia</tp:taxon-name></italic>.</p></caption><graphic xmlns:xlink="http://www.w3.org/1999/xlink" xlink:href="ZooKeys-149-069-g006.jpg" position="float" orientation="portrait" xlink:type="simple"/></fig></tp:treatment-sec><ref-list><ref id="B19"><mixed-citation xmlns:xlink="http://www.w3.org/1999/xlink" xlink:type="simple"><person-group><name name-style="western"><surname>Rothschild</surname><given-names>W</given-names></name></person-group> (<year>1910</year>)<article-title> Descriptions of some new species of Arctiinae in the Tring Museum. Novit. Zool.</article-title><volume>17</volume>: <fpage>172</fpage>-<lpage>188</lpage>.</mixed-citation></ref><ref id="B28"><mixed-citation xmlns:xlink="http://www.w3.org/1999/xlink" xlink:type="simple"><person-group><name name-style="western"><surname>Toulgoët H</surname><given-names>de</given-names></name></person-group> (<year>1987</year>)<article-title> Description de nouvelles Arctiidae d’Amérique latine, suivie de la liste des espèces les plus marquantes récoltées à la Guyane francaise en janvier-février 1986 (23<sup>e</sup> note). Nouvelle Revue d’Entomologie (N.S.</article-title><source>) </source><volume>10</volume>: <fpage>233</fpage>-<lpage>245</lpage>.</mixed-citation></ref><ref id="B34"><mixed-citation xmlns:xlink="http://www.w3.org/1999/xlink" xlink:type="simple"><person-group><name name-style="western"><surname>World Wildlife</surname><given-names>Fund</given-names></name></person-group> (<year>2001</year>)<source> Valdivian Temperate Rainforests. <ext-link ext-link-type="uri" xlink:href="http://www.worldwildlife.org/wildworld/profiles/terrestrial/nt/nt0404_full.html#location" xlink:type="simple">http://www.worldwildlife.org/wildworld/profiles/terrestrial/nt/nt0404_full.html#location</ext-link> [accessed 26 Jan 2011].</source></mixed-citation></ref><ref id="B22"><mixed-citation xmlns:xlink="http://www.w3.org/1999/xlink" xlink:type="simple"><person-group><name name-style="western"><surname>Ruiz</surname><given-names>VH</given-names></name></person-group> (<year>1989</year>)<article-title> Revisión sistemática de la familia Arctiidae en Chile (Lepidoptera).</article-title><source>Gayana (Zoología) </source><volume>53</volume> (<issue>4</issue>): <fpage>117</fpage>-<lpage>181</lpage>.</mixed-citation></ref></ref-list></tp:taxon-treatment>
