# Supplementary material for: Generic placement of the Neotropical species of “ Phragmatobia” (Erebidae, Arctiinae), with a remarkable matrivorous species from the Peruvian Andes
Source: Zookeys. 2011 Nov 24;(149):69–88. doi: 10.3897/zookeys.149.2382 (PMC3234410; doi:10.3897/zookeys.149.2382)
Supplement: XML Treatment for Venedictoffia karsholti [file zookeys.149.2382-treatment9.xml]

<!DOCTYPE tp:taxon-treatment
  PUBLIC "-//TaxonX//DTD Taxonomic Treatment Publishing DTD v0 20100105//EN" "tax-treatment-NSO.dtd">
<tp:taxon-treatment xmlns:tp="http://www.plazi.org/taxpub"><tp:treatment-meta><mixed-citation publication-type="journal"><person-group><name><surname>Schmidt</surname><given-names>B. Christian</given-names></name><name><surname>Freina</surname><given-names>Josef J. De</given-names></name></person-group><article-title>Generic placement of the Neotropical species of “
                    <italic>Phragmatobia</italic>” (Erebidae, Arctiinae),  with a remarkable matrivorous species  from the Peruvian Andes
                </article-title><source>Zookeys</source><day>24</day><month>11</month><year>2011</year><volume>2011</volume><issue>149</issue><fpage>69</fpage><lpage>88</lpage><pub-id pub-id-type="doi">10.3897/zookeys.149.2382</pub-id></mixed-citation></tp:treatment-meta><tp:nomenclature><tp:taxon-name>
                        <tp:taxon-name-part taxon-name-part-type="genus">Venedictoffia</tp:taxon-name-part>
                        <tp:taxon-name-part taxon-name-part-type="species">karsholti</tp:taxon-name-part>
                    <object-id xmlns:xlink="http://www.w3.org/1999/xlink" xlink:type="simple">http://species-id.net/wiki/Venedictoffia_karsholti</object-id>
                    </tp:taxon-name><tp:taxon-authority>(Toulgoët, 1991)</tp:taxon-authority><tp:taxon-status xmlns:xlink="http://www.w3.org/1999/xlink" xlink:type="simple">comb. n.</tp:taxon-status><tp:nomenclature-citation-list><tp:nomenclature-citation><tp:taxon-name>Phragmatobia karsholti</tp:taxon-name><comment> Toulgoët, 1991: 18. Holotype male (ZMUC). Type locality: Peru, Ancash 35 km SE de Huaraz, Cerro Cahuish, 4100 m, Quebrada Pucavado.</comment></tp:nomenclature-citation></tp:nomenclature-citation-list></tp:nomenclature><tp:treatment-sec sec-type="Diagnosis"><title>Diagnosis.</title><p><xref ref-type="bibr" rid="B29">Toulgoët (1991)</xref> described this species in <italic><tp:taxon-name>Phragmatobia</tp:taxon-name></italic> without further elaboration of this generic placement. The wing shape, forewing pattern, and male genitalic structure (pedunculate uncus, bipartite valve) of <italic>karsholti</italic> is shared with <italic><tp:taxon-name>Venedictoffia</tp:taxon-name></italic> Toulgoët (<xref ref-type="bibr" rid="B27">Toulgoët 1977</xref>), so <italic>karsholti</italic> is transferred to <italic><tp:taxon-name>Venedictoffia</tp:taxon-name></italic> (comb. n.). Although the simple forewing pattern, reduced size, and bipectinate male antenna show some resemblance to <italic><tp:taxon-name>Andesobia</tp:taxon-name></italic> and <italic><tp:taxon-name>Patagobia</tp:taxon-name></italic>, male genitalic structure (see <xref ref-type="bibr" rid="B29">Toulgoët 1991</xref>) shows that <italic><tp:taxon-name>Venedictoffia</tp:taxon-name></italic> does not belong in the subtribe <tp:taxon-name>Spilosomina</tp:taxon-name> nor in the <tp:taxon-name>Arctiina</tp:taxon-name>. The caudally recurved dorsal margin of the tegumen and lateral lobes of the 8th sternite, autapomorphies of the <tp:taxon-name>Spilosomina</tp:taxon-name> (<xref ref-type="bibr" rid="B23">Schmidt 2007</xref>), are lacking.The unusual pedunculate uncus, scoop-shaped tegumen and bipartite valve are traits exhibited in numerous Neotropical <tp:taxon-name>Phaegopterina</tp:taxon-name> and some <tp:taxon-name>Pericopina</tp:taxon-name>. <italic><tp:taxon-name>Venedictoffia</tp:taxon-name></italic> is therefore provisionally transferred to the <tp:taxon-name>Phaegopterina</tp:taxon-name>.</p></tp:treatment-sec><ref-list><ref id="B29"><mixed-citation xmlns:xlink="http://www.w3.org/1999/xlink" xlink:type="simple"><person-group><name name-style="western"><surname>Toulgoët H</surname><given-names>de</given-names></name></person-group> (<year>1991</year>)<article-title> Description de nouvelles arctiides d’Amérique latine (36e note) (Lepidoptera, Arctiidae). Revue Fr. Ent. (N.S.</article-title><source>) </source><volume>13</volume>: <fpage>18</fpage>-<lpage>19</lpage>.</mixed-citation></ref><ref id="B27"><mixed-citation xmlns:xlink="http://www.w3.org/1999/xlink" xlink:type="simple"><person-group><name name-style="western"><surname>Toulgoët H</surname><given-names>de</given-names></name></person-group> (<year>1977</year>)<article-title> Description de nouvelles arctiides d’Amerique Latine (lepidopteres Arctiidae). Nouvelle Revue Ent.</article-title><volume>7</volume> (<issue>3</issue>): <fpage>335</fpage>-<lpage>344</lpage>.</mixed-citation></ref><ref id="B23"><mixed-citation xmlns:xlink="http://www.w3.org/1999/xlink" xlink:type="simple"><person-group><name name-style="western"><surname>Schmidt</surname><given-names>BC</given-names></name></person-group> (<year>2007</year>)<source> Systematics of <italic>Grammia</italic> tiger moths (Lepidoptera: Noctuidae). Ph. D. thesis, Edmonton, Alberta: University of Alberta.</source></mixed-citation></ref></ref-list></tp:taxon-treatment>
